# Supplementary material for: Gene expression meta-analysis supports existence of molecular apocrine breast cancer with a role for androgen receptor and implies interactions with ErbB family
Source: BMC Med Genomics. 2009 Sep 11;2:59. doi: 10.1186/1755-8794-2-59 (PMC2753593; doi:10.1186/1755-8794-2-59)
Supplement: Additional File 2 — The 100-probeset signatures for differentiating molecular apocrine and non-molecular apocrine phenotypes derived from Doane et al. and Farmer et al. cohorts individually. These gene signatures were derived from the Doane et al. and Farmer et al. samples separately following normalization using log transformation, quantile normalization, XPN processing and updated probeset definitions. There are 76 overlapping genes between the two signatures. The signatures were derived using Significance Analysis of Microarrays. [file 1755-8794-2-59-S2.xls]

## Sheet: Supplementary_Table_1
Rank from SAM	AffyProbeMiner Probeset ID	HUGO Gene ID	RefSeq ID	Affymetrix Probeset ID
1	HG-U133AHF3842	SPDEF	NM_012391.1	213441_x_at	213442_x_at	214403_x_at	214404_x_at	220192_x_at
2	HG-U133AHF1244	FOXA1	NM_004496.2	204667_at
3	HG-U133AHF10977	MLPH	NM_001042467.1;NM_024101.5	218211_s_at
4	HG-U133AHF17848	LOC651278;SERHL;SERHL2;dJ222E13.2	NM_014509.3;NM_170694.1;NR_002184.1;XM_940410.2	202938_x_at	217276_x_at	217284_x_at
5	HG-U133AHF15938	SERHL;SERHL2;dJ222E13.2	NM_014509.3;NM_170694.1;NR_002184.1	202938_x_at	214243_s_at	214828_s_at
6	HG-U133AHF15513	TFAP2B	NM_003221.3	214451_at	215686_x_at
7	HG-U133AHF5764	RND1	NM_014470.2	210056_at
8	HG-U133AHF5731	AGR2	NM_006408.2	209173_at
9	HG-U133AHF6895	PIP	NM_002652.2	206509_at
10	HG-U133AHF12097	LOC400451	NM_207446.1	221880_s_at	222085_at	51158_at
11	HG-U133AHF18239	FASN	NM_004104.4	212218_s_at	217006_x_at
12	HG-U133AHF14833	ALDH3B2	NM_000695.3;NM_001031615.1	204941_s_at	204942_s_at
13	HG-U133AHF13446	GALNT7	NM_017423.1	218313_s_at
14	HG-U133AHF6303	AR	NM_000044.2;NM_001011645.1	211110_s_at	211621_at
15	HG-U133AHF5579	SERHL2	NM_014509.3	202938_x_at	217276_x_at	217284_x_at
16	HG-U133AHF14537	SCNN1A	NM_001038.4	203453_at	215026_x_at
17	HG-U133AHF8086	TFF3	NM_003226.2	204623_at
18	HG-U133AHF8208	CRAT	NM_000755.2;NM_004003.2	205843_x_at	209522_s_at
19	HG-U133AHF7383	HGD	NM_000187.2	205221_at	214308_s_at
20	HG-U133AHF2281	XBP1	NM_001079539.1;NM_005080.2	200670_at
21	HG-U133AHF16500	SIDT1	NM_017699.2	219734_at
22	HG-U133AHF16340	CYB5A	NM_001914.2;NM_148923.2	207843_x_at	209366_x_at	215726_s_at
23	HG-U133AHF17840	PMAIP1	NM_021127.1	204285_s_at	204286_s_at
24	HG-U133AHF8779	DHRS2	NM_005794.2;NM_182908.3	206463_s_at	214079_at
25	HG-U133AHF7840	GPD1L	NM_015141.2	212510_at
26	HG-U133AHF2898	DHCR24	NM_014762.3	200862_at
27	HG-U133AHF10749	LASS4	NM_024552.1	218922_s_at
28	HG-U133AHF14803	APOD	NM_001647.2	201525_at
29	HG-U133AHF8103	LDHB	NM_002300.4	201030_x_at	213564_x_at
30	HG-U133AHF10356	REEP5	NM_005669.4	208872_s_at	208873_s_at
31	HG-U133AHF9949	SLC16A1	NM_003051.3	202234_s_at	202235_at	202236_s_at	209900_s_at
32	HG-U133AHF13421	SLC44A4	NM_025257.1;NM_032794.1	205597_at
33	HG-U133AHF159	SERPINB5	NM_002639.3	204855_at
34	HG-U133AHF4385	SLC9A3R1	NM_004252.2	201349_at
35	HG-U133AHF15203	KRT16	NM_005557.2	209800_at
36	HG-U133AHF17543	FOXC1	NM_001453.2	213260_at
37	HG-U133AHF8732	C1orf115	NM_024709.4	218546_at
38	HG-U133AHF13999	ATAD4	NM_024320.2	219127_at
39	HG-U133AHF10508	FLJ20273	NM_019027.2	218035_s_at
40	HG-U133AHF18152	ANP32E	NM_030920.2	208103_s_at	221505_at
41	HG-U133AHF15752	AZGP1;LOC646282	NM_001185.2;XR_017216.1	209309_at	217014_s_at
42	HG-U133AHF9497	KIAA0644	NM_014817.3	205150_s_at	205151_s_at
43	HG-U133AHF9700	MYC	NM_002467.3	202431_s_at
44	HG-U133AHF12162	HRASLS2	NM_017878.1	221122_at
45	HG-U133AHF5599	TUBB6	NM_032525.1;XM_001131046.1	209191_at
46	HG-U133AHF2475	TSPAN15	NM_012339.3	218693_at
47	HG-U133AHF7455	TOX3	NM_001080430.1;XM_931515.2;XM_941030.2;XM_944953.2	214774_x_at	215108_x_at	216623_x_at
48	HG-U133AHF9152	PTX3	NM_002852.2	206157_at
49	HG-U133AHF4536	KMO	NM_003679.2	205306_x_at	205307_s_at	211138_s_at
50	HG-U133AHF646	MAGED2	NM_014599.4;NM_177433.1;NM_201222.1	208682_s_at	213627_at
51	HG-U133AHF17463	FSCN1	NM_003088.2	201564_s_at	210933_s_at
52	HG-U133AHF11918	DUSP4	NM_001394.5;NM_057158.2	204014_at	204015_s_at
53	HG-U133AHF5542	ARFIP2	NM_012402.2	202109_at
54	HG-U133AHF4153	ALCAM	NM_001627.2	201951_at	201952_at
55	HG-U133AHF8784	KIAA1467	NM_020853.1	213232_at	213234_at
56	HG-U133AHF17386	RHOB	NM_004040.2	212099_at
57	HG-U133AHF2844	DCXR	NM_016286.2	217973_at
58	HG-U133AHF17391	TBC1D9	NM_015130.2	212956_at	212960_at
59	HG-U133AHF17170	NPDC1	NM_015392.2	218086_at
60	HG-U133AHF17616	BIK	NM_001197.3	205780_at
61	HG-U133AHF18124	KCNMA1	NM_002247.2	221584_s_at
62	HG-U133AHF14059	C20orf42	NM_017671.4	218796_at	60474_at
63	HG-U133AHF8758	HMGCS2	NM_005518.2	204607_at
64	HG-U133AHF15495	ERBB2	NM_001005862.1;NM_004448.2	210930_s_at	216836_s_at
65	HG-U133AHF13614	GALNT6	NM_007210.3	219956_at
66	HG-U133AHF768	MSX2	NM_002449.4	205555_s_at	210319_x_at
67	HG-U133AHF3746	TSC22D3	NM_001015881.1;NM_004089.3;NM_198057.2	207001_x_at	208763_s_at
68	HG-U133AHF16639	SLC2A10	NM_030777.3	221024_s_at
69	HG-U133AHF1843	MTMR2	NM_016156.3;NM_201278.1;NM_201281.1	203211_s_at	203212_s_at	214649_s_at
70	HG-U133AHF12664	C12orf24	NM_013300.1	204521_at
71	HG-U133AHF8744	CRISP3	NM_006061.1	207802_at
72	HG-U133AHF15800	SERHL;SERHL2	NM_014509.3;NM_170694.1	202938_x_at	217276_x_at	217284_x_at
73	HG-U133AHF12459	DEK	NM_003472.3	200934_at
74	HG-U133AHF12899	AZGP1	NM_001185.2	209309_at
75	HG-U133AHF15884	ARHGAP8;LOC553158	NM_001017526.1;NM_181334.3;NM_181335.2	205980_s_at	37117_at
76	HG-U133AHF5704	C7orf24	NM_024051.2	215380_s_at
77	HG-U133AHF6321	CLN3	NM_000086.2;NM_001042432.1	209275_s_at	210859_x_at
78	HG-U133AHF12541	ZNF552	NM_024762.3	219741_x_at	221963_x_at
79	HG-U133AHF11296	MKNK2	NM_017572.2;NM_199054.1	218205_s_at
80	HG-U133AHF2664	FZD4	NM_012193.2	218665_at
81	HG-U133AHF7751	HMGN4	NM_006353.2	202579_x_at	209786_at	209787_s_at
82	HG-U133AHF14264	HOXB2	NM_002145.3	205453_at
83	HG-U133AHF17967	SLC22A5	NM_003060.2	205074_at
84	HG-U133AHF1184	PLS3	NM_005032.3	201215_at
85	HG-U133AHF12768	FAH	NM_000137.1	202862_at
86	HG-U133AHF16433	SGCB	NM_000232.3	205120_s_at	205121_at
87	HG-U133AHF6455	YIPF1	NM_018982.3	214733_s_at
88	HG-U133AHF3173	FGFR4	NM_002011.3;NM_022963.2;NM_213647.1	204579_at	211237_s_at
89	HG-U133AHF11038	TMEM158	NM_015444.2	213338_at
90	HG-U133AHF6775	CNTNAP2	NM_014141.4	215145_s_at	219300_s_at	219301_s_at	219302_s_at
91	HG-U133AHF5968	G6PD	NM_000402.3;NM_001042351.1	202275_at
92	HG-U133AHF14020	CYB561	NM_001017916.1;NM_001017917.1;NM_001915.3	207986_x_at	209163_at	209164_s_at	210816_s_at	217200_x_at
93	HG-U133AHF4690	PCTK3	NM_002596.2;NM_212502.1;NM_212503.1	214797_s_at
94	HG-U133AHF10674	DGKD	NM_003648.2;NM_152879.2	208072_s_at
95	HG-U133AHF920	GABRP	NM_014211.1	205044_at
96	HG-U133AHF16326	C1orf34	NM_001080494.1+XM_945959.2;XM_930328.2+XM_942427.2;XM_934658.2+XM_945965.2	210652_s_at
97	HG-U133AHF11443	CLCA2	NM_006536.4	206164_at	206165_s_at	206166_s_at	217528_at
98	HG-U133AHF1300	ECHDC1	NM_018479.2	219974_x_at
99	HG-U133AHF10065	ACACA	NM_198834.1;NM_198836.1;NM_198837.1;NM_198838.1;NM_198839.1	212186_at
100	HG-U133AHF14303	GATA3	NM_001002295.1;NM_002051.2	209602_s_at	209603_at	209604_s_at
101	HG-U133AHF15477	NQO1	NM_000903.2;NM_001025433.1;NM_001025434.1	201468_s_at	210519_s_at
102	HG-U133AHF6134	HPX	NM_000613.1	210013_at	39763_at
103	HG-U133AHF16807	EN1	NM_001426.3	220559_at
104	HG-U133AHF18058	TYMS	NM_001071.1	202589_at	213645_at
105	HG-U133AHF6894	TSPAN13	NM_014399.3	217979_at
106	HG-U133AHF5654	TM7SF2	NM_003273.2	210130_s_at
107	HG-U133AHF7242	CTSL2	NM_001333.2	210074_at
108	HG-U133AHF11858	FMO5	NM_001461.1	205776_at	215300_s_at
109	HG-U133AHF9770	C10orf38	NM_001010924.1	212771_at
110	HG-U133AHF1102	DUSP5	NM_004419.3	209457_at
111	HG-U133AHF3969	RETSAT	NM_017750.2	218124_at
112	HG-U133AHF3666	METRN	NM_024042.2	219051_x_at
113	HG-U133AHF15478	KIF23	NM_004856.4;NM_138555.1	204709_s_at
114	HG-U133AHF8871	GPSM2	NM_013296.3	205240_at
115	HG-U133AHF11228	BCL11A	NM_022893.2	219497_s_at	219498_s_at
116	HG-U133AHF15225	GSTM3	NM_000849.3	202554_s_at
117	HG-U133AHF14607	MSN	NM_002444.2	200600_at
118	HG-U133AHF10542	ZNF467	NM_207336.1	213559_s_at	214746_s_at
119	HG-U133AHF17664	REEP1	NM_022912.1	204364_s_at	204365_s_at
120	HG-U133AHF9477	MIA	NM_006533.2	206560_s_at
121	HG-U133AHF12440	NRTN	NM_004558.2	210683_at
122	HG-U133AHF14140	PERLD1	NM_033419.3	221811_at	55616_at
123	HG-U133AHF12587	WFS1	NM_006005.2	202908_at
124	HG-U133AHF11264	PEX11A	NM_003847.1	205161_s_at
125	HG-U133AHF9971	C2orf54	NM_001085437.1;NM_024861.2	220149_at
126	HG-U133AHF10739	IQGAP2	NM_006633.2	203474_at
127	HG-U133AHF16022	FHOD1	NM_013241.2	218530_at
128	HG-U133AHF7298	PAPSS1	NM_005443.4	209043_at
129	HG-U133AHF499	RET	NM_020975.4	211421_s_at	215771_x_at
130	HG-U133AHF10683	C3orf14	NM_020685.3	219288_at
131	HG-U133AHF4630	DALRD3	NM_001009996.1;NM_018114.4	218808_at	221934_s_at
132	HG-U133AHF13210	SH3BP4	NM_014521.2	222258_s_at
133	HG-U133AHF17579	SPG11	NM_025137.3	203513_at
134	HG-U133AHF8831	RGL2	NM_004761.2	209110_s_at
135	HG-U133AHF4561	CEACAM6	NM_002483.3	203757_s_at	211657_at
136	HG-U133AHF8590	MPHOSPH6	NM_005792.2	203740_at
137	HG-U133AHF14644	BLVRB	NM_000713.1	202201_at
138	HG-U133AHF7028	RAB17	NM_022449.2	218931_at
139	HG-U133AHF4357	SCARB1	NM_005505.4	215834_x_at	215835_at
140	HG-U133AHF8235	DUSP10	NM_007207.3;NM_144728.1;NM_144729.1	215501_s_at	221563_at
141	HG-U133AHF2495	CRIP1	NM_001311.3	205081_at
142	HG-U133AHF15347	SLC7A8	NM_012244.2	216603_at	216604_s_at
143	HG-U133AHF7308	CDK10	NM_003674.2;NM_052987.2	203468_at	203469_s_at	210622_x_at
144	HG-U133AHF2967	TTK	NM_003318.3	204822_at
145	HG-U133AHF11644	GPX7	NM_015696.3	213170_at
146	HG-U133AHF2594	LRBA	NM_006726.1	212692_s_at
147	HG-U133AHF7075	LRRC23	NM_006992.2;NM_201650.1	206076_at
148	HG-U133AHF4289	VPS37C	NM_017966.4	219053_s_at
149	HG-U133AHF16974	UQCRQ	NM_014402.4	201568_at
150	HG-U133AHF2828	SYT17	NM_016524.2	205613_at
151	HG-U133AHF10606	SLC37A1	NM_018964.3	218928_s_at
152	HG-U133AHF16024	CYP4F8	NM_007253.3	210576_at
153	HG-U133AHF7436	ALDH4A1	NM_003748.2	203722_at
154	HG-U133AHF14673	QPRT	NM_014298.3	204044_at
155	HG-U133AHF15509	RNF103	NM_005667.2	202636_at
156	HG-U133AHF7143	PKP1	NM_000299.2;NM_001005337.1	205724_at	221854_at
157	HG-U133AHF2125	ABCA12	NM_015657.3;NM_173076.2	215465_at
158	HG-U133AHF9347	TOP2A	NM_001067.2	201291_s_at	201292_at
159	HG-U133AHF2837	TUBB2B	NM_178012.3	214023_x_at
160	HG-U133AHF4624	NRAS	NM_002524.2	202647_s_at
161	HG-U133AHF628	NNT	NM_012343.3;NM_182977.2	202783_at	202784_s_at
162	HG-U133AHF12117	IQCG	NM_032263.2	221185_s_at
163	HG-U133AHF12981	CADPS2	NM_001009571.1;NM_017954.8	219572_at
164	HG-U133AHF4587	SLC19A2	NM_006996.1	209681_at
165	HG-U133AHF14047	ALOX15B	NM_001039130.1;NM_001039131.1;NM_001141.2	206714_at
166	HG-U133AHF3362	SLC9A1	NM_003047.2	209453_at
167	HG-U133AHF15385	CPD	NM_001304.3	201940_at	201941_at	201942_s_at	201943_s_at
168	HG-U133AHF12465	GPM6B	NM_001001994.1;NM_001001996.1;NM_005278.3	209170_s_at
169	HG-U133AHF11066	YEATS2	NM_018023.3	221203_s_at
170	HG-U133AHF16546	TEGT	NM_003217.1	200803_s_at	200804_at
171	HG-U133AHF10314	NCAPH	NM_015341.3	212949_at
172	HG-U133AHF193	LRFN4	NM_024036.3	219491_at
173	HG-U133AHF9006	ERBB3	NM_001982.2	202454_s_at
174	HG-U133AHF3815	UGDH	NM_003359.2	203343_at
175	HG-U133AHF9641	SULT1A1	NM_001055.2;NM_177529.1;NM_177530.1;NM_177534.1;NM_177536.1	203615_x_at	215299_x_at
176	HG-U133AHF7540	BCL11A	NM_018014.2;NM_138553.1;NM_138559.1	210347_s_at
177	HG-U133AHF6636	SPP1	NM_000582.2;NM_001040058.1;NM_001040060.1	209875_s_at
178	HG-U133AHF11913	SEPHS2	NM_012248.2	200961_at
179	HG-U133AHF1157	FAM5C	NM_199051.1	217562_at
180	HG-U133AHF5747	ELOVL5	NM_021814.3	208788_at
181	HG-U133AHF16199	ZMYND8	NM_012408.3;NM_183047.1;NM_183048.1	209048_s_at	209049_s_at
182	HG-U133AHF15829	TIMP2	NM_003255.4;XM_001132362.1	203167_at
183	HG-U133AHF10186	QKI	NM_006775.1	212262_at	212263_at	212265_at	214543_x_at
184	HG-U133AHF17247	ZIC1	NM_003412.3	206373_at
185	HG-U133AHF11631	HPRT1	NM_000194.1	202854_at
186	HG-U133AHF5445	TMEM62	NM_024956.3	218776_s_at
187	HG-U133AHF17111	GALE	NM_000403.3;NM_001008216.1	202528_at
188	HG-U133AHF7398	KIAA0310	NM_014866.1	215696_s_at
189	HG-U133AHF10029	UCP2	NM_003355.2	208997_s_at	208998_at
190	HG-U133AHF10529	FLJ20920	NM_025149.3	218844_at
191	HG-U133AHF4725	PNMT	NM_002686.3	206793_at
192	HG-U133AHF7558	C10orf116	NM_006829.2	203571_s_at
193	HG-U133AHF4639	SLC39A14	NM_015359.2	212110_at
194	HG-U133AHF180	C16orf45	NM_033201.1	212736_at
195	HG-U133AHF16716	BLVRA	NM_000712.3	203771_s_at	203772_at	203773_x_at	211729_x_at
196	HG-U133AHF13958	EFHD1	NM_025202.2	209343_at
197	HG-U133AHF3302	ACTR3B	NM_001040135.1;NM_020445.4	218868_at
198	HG-U133AHF4264	KRT17	NM_000422.1	205157_s_at	212236_x_at
199	HG-U133AHF11964	GRB7	NM_001030002.1;NM_005310.2	210761_s_at
200	HG-U133AHF16030	ROPN1;ROPN1B	NM_001012337.1;NM_017578.2;XM_940725.2	220425_x_at
201	HG-U133AHF1782	LOC257407	XM_001129456.1+XM_001132119.1	213143_at	213148_at
202	HG-U133AHF15699	LRP12	NM_013437.2	219631_at	220253_s_at	220254_at
203	HG-U133AHF18059	CA12	NM_001218.3;NM_206925.1	203963_at	204508_s_at	210735_s_at	214164_x_at	215867_x_at
204	HG-U133AHF2107	ADCY6	NM_015270.2;NM_020983.2	209195_s_at
205	HG-U133AHF8439	ERBB4	NM_001042599.1;NM_005235.2	206794_at	214053_at
206	HG-U133AHF12716	CHIC2	NM_012110.2	219492_at
207	HG-U133AHF12050	MMP7	NM_002423.3	204259_at
208	HG-U133AHF14447	SLMO1	NM_006553.2	206273_at
209	HG-U133AHF2861	TJP3	NM_014428.1	213412_at	35148_at
210	HG-U133AHF13399	ACOX2	NM_003500.2	205364_at
211	HG-U133AHF3583	CRIP2	NM_001312.2	208978_at
212	HG-U133AHF11073	ANKRD15	NM_015158.2;NM_153186.3	213005_s_at
213	HG-U133AHF5058	HSPA4L	NM_014278.2	205543_at
214	HG-U133AHF7611	LOC389842;RANBP1	NM_002882.2;XM_372200.5;XM_942610.2	202482_x_at	202483_s_at	221915_s_at
215	HG-U133AHF16428	ABHD11	NM_148912.2	221927_s_at
216	HG-U133AHF13511	RGS5	NM_003617.2	209070_s_at	209071_s_at	218353_at
217	HG-U133AHF5463	S100A2	NM_005978.3	204268_at
218	HG-U133AHF6595	CALU	NM_001219.2	200755_s_at	200756_x_at	200757_s_at	214845_s_at
219	HG-U133AHF10708	CLGN	NM_004362.1	205830_at
220	HG-U133AHF5465	SUOX	NM_000456.2;NM_001032386.1;NM_001032387.1	204067_at
221	HG-U133AHF5992	ART3	NM_001179.3	210147_at
222	HG-U133AHF13616	CIRBP	NM_001280.1	200810_s_at	200811_at
223	HG-U133AHF1551	ABCC6;LOC730013	NM_001079528.1;XM_001132078.1	214033_at
224	HG-U133AHF9876	KRT23	NM_015515.3	218963_s_at
225	HG-U133AHF618	CANT1	NM_138793.2	221732_at	46323_at
226	HG-U133AHF16482	NUDT4	NM_019094.4;NM_199040.2	212181_s_at	212183_at
227	HG-U133AHF4929	FYCO1	NM_024513.1	218204_s_at
228	HG-U133AHF620	LIMA1	NM_016357.3	217892_s_at
229	HG-U133AHF1960	NQO1	NM_000903.2;NM_001025434.1	201467_s_at
230	HG-U133AHF3062	MICALL1	NM_033386.2	221779_at	55081_at
231	HG-U133AHF6258	POF1B	NM_024921.2	219756_s_at
232	HG-U133AHF3697	PRKX;PRKY	NM_002760.3;NM_005044.2	204060_s_at
233	HG-U133AHF2003	SLC9A6	NM_001042537.1;NM_006359.2	203909_at
234	HG-U133AHF17712	TMEM135	NM_022918.2	222209_s_at
235	HG-U133AHF10723	AKR1A1	NM_006066.2;NM_153326.1	201900_s_at
236	HG-U133AHF6671	EMP2	NM_001424.3	204975_at
237	HG-U133AHF2757	SLC38A1	NM_001077484.1;NM_030674.3	218237_s_at
238	HG-U133AHF13213	SCARB1	NM_001082959.1;NM_005505.4	201819_at	215834_x_at
239	HG-U133AHF3838	GHR	NM_000163.2	205498_at
240	HG-U133AHF7342	MID1	NM_000381.1;NM_033291.1	203637_s_at
241	HG-U133AHF5648	DAPK1	NM_004938.2	203139_at	211214_s_at
242	HG-U133AHF5208	LOC731069;PHF8	NM_015107.1;XM_001128504.1	212916_at
243	HG-U133AHF10205	SCD	NM_005063.4	200831_s_at	200832_s_at	207986_x_at	211162_x_at	211708_s_at	217200_x_at
244	HG-U133AHF12383	DOPEY2	NM_005128.2	205248_at
245	HG-U133AHF15805	C10orf57	NM_025125.2	218174_s_at
246	HG-U133AHF12518	SACS	NM_014363.3	213262_at
247	HG-U133AHF7402	ACVR1B	NM_004302.3	205209_at	213198_at
248	HG-U133AHF4909	CLIC4	NM_013943.1	201559_s_at	201560_at	221881_s_at
249	HG-U133AHF10933	EGFL7	NM_016215.3;NM_201446.1	218825_at
250	HG-U133AHF2485	KRT6B	NM_005555.3	209126_x_at	213680_at
251	HG-U133AHF13016	PIK3C2B	NM_002646.2	204484_at
252	HG-U133AHF8990	LOC648629;SYNGR2	NM_004710.3;XM_937698.2	201079_at
253	HG-U133AHF9411	LYN	NM_002350.1	202626_s_at	210754_s_at
254	HG-U133AHF12254	MAPT	NM_005910.3;NM_016834.2;NM_016835.2;NM_016841.2	203928_x_at	203929_s_at	203930_s_at	206401_s_at
255	HG-U133AHF4181	LRRC31	NM_024727.2	220622_at
256	HG-U133AHF3087	LOC643634;TPM4	NM_003290.1;XR_016808.1+XR_019021.1	209344_at	212481_s_at
257	HG-U133AHF8141	LRIG1	NM_015541.2	211596_s_at
258	HG-U133AHF11302	MUC1	NM_001018016.1;NM_001018017.1;NM_002456.4	207847_s_at
259	HG-U133AHF4399	GJB1	NM_000166.3	204973_at
260	HG-U133AHF5101	GINS4	NM_032336.1	211767_at
261	HG-U133AHF8826	PSIP1	NM_021144.2	210758_at
262	HG-U133AHF576	LRP10	NM_014045.3	201412_at
263	HG-U133AHF4698	MIPEP	NM_005932.1	204305_at	36830_at
264	HG-U133AHF9183	MSX2;MSX2P	NM_002449.4;NR_002307.1	205555_s_at	210319_x_at
265	HG-U133AHF10310	AP1G2	NM_003917.2;NM_080545.1	201613_s_at
266	HG-U133AHF4207	SFT2D2	NM_199344.1	214838_at
267	HG-U133AHF3178	SELENBP1	NM_003944.2	214433_s_at
268	HG-U133AHF8844	MUC1	NM_001018016.1;NM_001018017.1;NM_001044390.1;NM_001044391.1;NM_001044392.1;NM_001044393.1;NM_002456.4	211695_x_at	213693_s_at
269	HG-U133AHF4869	LGALS8	NM_006499.3;NM_201543.1;NM_201544.1;NM_201545.1	208934_s_at	208936_x_at
270	HG-U133AHF8796	FAAH	NM_001441.1	204231_s_at
271	HG-U133AHF5124	SLC7A8	NM_012244.2;NM_182728.1	202752_x_at	216092_s_at	217248_s_at
272	HG-U133AHF6072	KIAA0141	NM_014773.2	201977_s_at	201978_s_at
273	HG-U133AHF10800	ETFA	NM_000126.2	201931_at
274	HG-U133AHF12299	KIAA0984	XM_037557.5;XM_939476.2	213912_at	213913_s_at	215186_at
275	HG-U133AHF4736	MCCC2	NM_022132.3	209624_s_at
276	HG-U133AHF11050	TRPM4	NM_017636.2	219360_s_at
277	HG-U133AHF14180	SC4MOL	NM_001017369.1;NM_006745.3	209146_at
278	HG-U133AHF17559	CIB1	NM_006384.2	201953_at
279	HG-U133AHF7238	SPTLC2	NM_004863.2	203127_s_at	203128_at	216202_s_at
280	HG-U133AHF14244	CORO1B	NM_001018070.1;NM_020441.2	221754_s_at	64486_at
281	HG-U133AHF7105	CES1;LOC652708	NM_001025194.1;NM_001025195.1;NM_001266.4;XM_942326.2	209616_s_at
282	HG-U133AHF16918	ATOX1	NM_004045.3	203454_s_at
283	HG-U133AHF16372	GDF15	NM_004864.1	221576_at	221577_x_at
284	HG-U133AHF7686	RABEP2	NM_024816.2	219057_at	74694_s_at	77508_r_at
285	HG-U133AHF10027	LASS6	NM_203463.1	212442_s_at
286	HG-U133AHF5903	AMACR	NM_014324.4;NM_203382.1	209424_s_at	209426_s_at	217113_at
287	HG-U133AHF508	KYNU	NM_003937.2	204385_at	217388_s_at
288	HG-U133AHF6674	SQRDL	NM_021199.2	217995_at
289	HG-U133AHF15345	COQ4	NM_016035.2	218328_at
290	HG-U133AHF3966	SYNGR2	NM_004710.3	201079_at
291	HG-U133AHF12489	LOC649917;LOC731354;ZDHHC11	NM_024786.1;XM_001129325.1;XM_938997.1	221646_s_at
292	HG-U133AHF5164	FBP1	NM_000507.2	209696_at
293	HG-U133AHF18	APBA2BP	NM_031231.2;NM_031232.2	210720_s_at
294	HG-U133AHF16984	ECHDC2	NM_018281.1	218552_at
295	HG-U133AHF12971	KRT19	NM_002276.4	201650_at
296	HG-U133AHF15245	C20orf3	NM_020531.2	206656_s_at
297	HG-U133AHF2137	MSMB	NM_002443.2	207430_s_at
298	HG-U133AHF8432	DUSP6	NM_001946.2;NM_022652.2	208891_at	208892_s_at	208893_s_at
299	HG-U133AHF12728	CAMK2N1	NM_018584.5	218309_at
300	HG-U133AHF15971	CLDN8	NM_199328.1	214598_at
301	HG-U133AHF3181	TRIM36	NM_018700.3	219736_at
302	HG-U133AHF13952	BCAM	NM_005581.3	203009_at	40093_at
303	HG-U133AHF8498	RAB26	NM_014353.4	219562_at	50965_at
304	HG-U133AHF11684	GPX4	NM_001039847.1;NM_001039848.1;NM_002085.3	201106_at
305	HG-U133AHF11539	CYB5R1	NM_016243.2	202263_at
306	HG-U133AHF8901	SCUBE2	NM_020974.1	219197_s_at
307	HG-U133AHF10657	TSPAN8	NM_004616.2	203824_at
308	HG-U133AHF11728	LOC645313;LOC651109;SCD	NM_005063.4;XR_017585.1;XR_019480.1	200831_s_at	211162_x_at	211708_s_at
309	HG-U133AHF6249	SLC22A18	NM_002555.3;NM_183233.1	204981_at
310	HG-U133AHF7678	INPP4B	NM_003866.1	205376_at
311	HG-U133AHF8778	KIAA0182	NM_014615.1	212056_at	212057_at
312	HG-U133AHF6806	PBLD	NM_022129.3	219543_at
313	HG-U133AHF3225	NEIL1	NM_024608.1	219396_s_at
314	HG-U133AHF3804	PDLIM1	NM_020992.2	208690_s_at
315	HG-U133AHF7933	IDH2	NM_002168.2	210046_s_at
316	HG-U133AHF6199	LASP1	NM_006148.1	200618_at
317	HG-U133AHF7994	RAB1B	NM_030981.2	220964_s_at
318	HG-U133AHF13477	TOB1	NM_005749.2	202704_at
319	HG-U133AHF16196	CYB561D2	NM_007022.3	209665_at
320	HG-U133AHF6701	KIF13B	NM_015254.2	202962_at
321	HG-U133AHF16036	SRPK3	NM_014370.2	206216_at
322	HG-U133AHF11920	NME3	NM_002513.2	204862_s_at
323	HG-U133AHF9413	TSTA3	NM_003313.2	201644_at	36936_at
324	HG-U133AHF15405	C20orf116	NM_023935.1	218159_at
325	HG-U133AHF7720	PPCS	NM_001077447.1;NM_024664.2	218341_at
326	HG-U133AHF18092	SPRED2	NM_181784.1	212458_at	212466_at	214026_s_at
327	HG-U133AHF16917	CCNU	NM_021147.2	210021_s_at
328	HG-U133AHF4354	RBM35B	NM_024939.2	219395_at
329	HG-U133AHF8067	FEM1C	NM_020177.2	213341_at
330	HG-U133AHF10677	ROGDI	NM_024589.1	218394_at
331	HG-U133AHF1475	ABAT	NM_000663.3;NM_020686.4	206527_at	209459_s_at	209460_at
332	HG-U133AHF1649	LOH11CR2A	NM_014622.4	205011_at
333	HG-U133AHF12534	DNAJC12	NM_021800.2	218976_at
334	HG-U133AHF696	HMGCS1	NM_002130.5	205822_s_at	221750_at
335	HG-U133AHF12122	GUSB	NM_000181.2	202605_at
336	HG-U133AHF16507	PLEKHF2	NM_024613.2	218640_s_at
337	HG-U133AHF8168	ZNF652	NM_014897.1	205594_at
338	HG-U133AHF17724	FLJ20366	NM_017786.3	218692_at
339	HG-U133AHF12859	KRT7	NM_005556.3	209016_s_at	214031_s_at
340	HG-U133AHF14450	NR2F1	NM_005654.4	209506_s_at
341	HG-U133AHF10019	BSCL2	NM_032667.4	208906_at
342	HG-U133AHF7737	ATP2C2	NM_014861.2	206043_s_at	214798_at
343	HG-U133AHF14240	TMEM87A	NM_015497.2	212202_s_at	212204_at
344	HG-U133AHF3557	PECI	NM_006117.2;NM_206836.1	218025_s_at
345	HG-U133AHF15262	BMP4	NM_001202.2;NM_130850.1;NM_130851.1	211518_s_at
346	HG-U133AHF3672	MEGF9	NM_001080497.1+XM_936860.2	212830_at	212831_at
