# Supplementary material for: Gene expression meta-analysis supports existence of molecular apocrine breast cancer with a role for androgen receptor and implies interactions with ErbB family
Source: BMC Med Genomics. 2009 Sep 11;2:59. doi: 10.1186/1755-8794-2-59 (PMC2753593; doi:10.1186/1755-8794-2-59)
Supplement: Additional File 3 — The 346-probeset signature for differentiating molecular apocrine and non-molecular apocrine phenotypes. The signature was identified using Significance Analysis of Microarrays software on the combined Doane et al. and Farmer et al. cohorts at a false discovery rate of 0%. All data was normalized using log transformation, quantile normalization, XPN processing and updated probeset definitions. There are 76 overlapping genes between the two signatures. [file 1755-8794-2-59-S3.xls]

## Sheet: Farmer et al. Top 100
Rank from SAM	AffyProbeMiner Probeset ID	HUGO Gene ID	RefSeq ID	Affymetrix Probeset ID
1	HG-U133AHF6895	PIP	NM_002652.2	206509_at
2	HG-U133AHF15938	SERHL;SERHL2;dJ222E13.2	NM_014509.3;NM_170694.1;NR_002184.1	202938_x_at	214243_s_at	214828_s_at
3	HG-U133AHF1244	FOXA1	NM_004496.2	204667_at
4	HG-U133AHF8779	DHRS2	NM_005794.2;NM_182908.3	206463_s_at	214079_at
5	HG-U133AHF5579	SERHL2	NM_014509.3	202938_x_at	217276_x_at	217284_x_at
6	HG-U133AHF15513	TFAP2B	NM_003221.3	214451_at	215686_x_at
7	HG-U133AHF3842	SPDEF	NM_012391.1	213441_x_at	213442_x_at	214403_x_at	214404_x_at	220192_x_at
8	HG-U133AHF10977	MLPH	NM_001042467.1;NM_024101.5	218211_s_at
9	HG-U133AHF7383	HGD	NM_000187.2	205221_at	214308_s_at
10	HG-U133AHF14803	APOD	NM_001647.2	201525_at
11	HG-U133AHF8758	HMGCS2	NM_005518.2	204607_at
12	HG-U133AHF14833	ALDH3B2	NM_000695.3;NM_001031615.1	204941_s_at	204942_s_at
13	HG-U133AHF10749	LASS4	NM_024552.1	218922_s_at
14	HG-U133AHF6303	AR	NM_000044.2;NM_001011645.1	211110_s_at	211621_at
15	HG-U133AHF5731	AGR2	NM_006408.2	209173_at
16	HG-U133AHF5764	RND1	NM_014470.2	210056_at
17	HG-U133AHF15752	AZGP1;LOC646282	NM_001185.2;XR_017216.1	209309_at	217014_s_at
18	HG-U133AHF13446	GALNT7	NM_017423.1	218313_s_at
19	HG-U133AHF18034	ZDHHC7	NM_017740.1	218606_at
20	HG-U133AHF17840	PMAIP1	NM_021127.1	204285_s_at	204286_s_at
21	HG-U133AHF12097	LOC400451	NM_207446.1	221880_s_at	222085_at	51158_at
22	HG-U133AHF16500	SIDT1	NM_017699.2	219734_at
23	HG-U133AHF15203	KRT16	NM_005557.2	209800_at
24	HG-U133AHF8086	TFF3	NM_003226.2	204623_at
25	HG-U133AHF12162	HRASLS2	NM_017878.1	221122_at
26	HG-U133AHF8208	CRAT	NM_000755.2;NM_004003.2	205843_x_at	209522_s_at
27	HG-U133AHF18239	FASN	NM_004104.4	212218_s_at	217006_x_at
28	HG-U133AHF2281	XBP1	NM_001079539.1;NM_005080.2	200670_at
29	HG-U133AHF10356	REEP5	NM_005669.4	208872_s_at	208873_s_at
30	HG-U133AHF1157	FAM5C	NM_199051.1	217562_at
31	HG-U133AHF2844	DCXR	NM_016286.2	217973_at
32	HG-U133AHF16340	CYB5A	NM_001914.2;NM_148923.2	207843_x_at	209366_x_at	215726_s_at
33	HG-U133AHF12899	AZGP1	NM_001185.2	209309_at
34	HG-U133AHF9497	KIAA0644	NM_014817.3	205150_s_at	205151_s_at
35	HG-U133AHF8784	KIAA1467	NM_020853.1	213232_at	213234_at
36	HG-U133AHF4153	ALCAM	NM_001627.2	201951_at	201952_at
37	HG-U133AHF7840	GPD1L	NM_015141.2	212510_at
38	HG-U133AHF6392	CROT	NM_021151.2	204573_at
39	HG-U133AHF1782	LOC257407	XM_001129456.1+XM_001132119.1	213143_at	213148_at
40	HG-U133AHF15800	SERHL;SERHL2	NM_014509.3;NM_170694.1	202938_x_at	217276_x_at	217284_x_at
41	HG-U133AHF15971	CLDN8	NM_199328.1	214598_at
42	HG-U133AHF646	MAGED2	NM_014599.4;NM_177433.1;NM_201222.1	208682_s_at	213627_at
43	HG-U133AHF3181	TRIM36	NM_018700.3	219736_at
44	HG-U133AHF11858	FMO5	NM_001461.1	205776_at	215300_s_at
45	HG-U133AHF2898	DHCR24	NM_014762.3	200862_at
46	HG-U133AHF8732	C1orf115	NM_024709.4	218546_at
47	HG-U133AHF3969	RETSAT	NM_017750.2	218124_at
48	HG-U133AHF4536	KMO	NM_003679.2	205306_x_at	205307_s_at	211138_s_at
49	HG-U133AHF18124	KCNMA1	NM_002247.2	221584_s_at
50	HG-U133AHF4399	GJB1	NM_000166.3	204973_at
51	HG-U133AHF10739	IQGAP2	NM_006633.2	203474_at
52	HG-U133AHF11443	CLCA2	NM_006536.4	206164_at	206165_s_at	206166_s_at	217528_at
53	HG-U133AHF17967	SLC22A5	NM_003060.2	205074_at
54	HG-U133AHF18092	SPRED2	NM_181784.1	212458_at	212466_at	214026_s_at
55	HG-U133AHF10154	CAB39L	NM_001079670.1;NM_030925.2	221003_s_at
56	HG-U133AHF11296	MKNK2	NM_017572.2;NM_199054.1	218205_s_at
57	HG-U133AHF3173	FGFR4	NM_002011.3;NM_022963.2;NM_213647.1	204579_at	211237_s_at
58	HG-U133AHF16984	ECHDC2	NM_018281.1	218552_at
59	HG-U133AHF12541	ZNF552	NM_024762.3	219741_x_at	221963_x_at
60	HG-U133AHF8590	MPHOSPH6	NM_005792.2	203740_at
61	HG-U133AHF4385	SLC9A3R1	NM_004252.2	201349_at
62	HG-U133AHF6418	APBB2	NM_173075.2	213419_at	40148_at
63	HG-U133AHF13616	CIRBP	NM_001280.1	200810_s_at	200811_at
64	HG-U133AHF10029	UCP2	NM_003355.2	208997_s_at	208998_at
65	HG-U133AHF9971	C2orf54	NM_001085437.1;NM_024861.2	220149_at
66	HG-U133AHF14537	SCNN1A	NM_001038.4	203453_at	215026_x_at
67	HG-U133AHF5445	TMEM62	NM_024956.3	218776_s_at
68	HG-U133AHF2103	LARGE	NM_004737.3;NM_133642.2	215538_at	215543_s_at
69	HG-U133AHF14229	GALNT10	NM_017540.3;NM_198321.2	207357_s_at
70	HG-U133AHF16024	CYP4F8	NM_007253.3	210576_at
71	HG-U133AHF768	MSX2	NM_002449.4	205555_s_at	210319_x_at
72	HG-U133AHF14922	MAOA	NM_000240.2	204388_s_at	204389_at	212741_at
73	HG-U133AHF3746	TSC22D3	NM_001015881.1;NM_004089.3;NM_198057.2	207001_x_at	208763_s_at
74	HG-U133AHF6455	YIPF1	NM_018982.3	214733_s_at
75	HG-U133AHF11913	SEPHS2	NM_012248.2	200961_at
76	HG-U133AHF8744	CRISP3	NM_006061.1	207802_at
77	HG-U133AHF311	TRPV6	NM_018646.2;XM_001126541.1	206827_s_at
78	HG-U133AHF14963	SCGN	NM_006998.3	205697_at
79	HG-U133AHF5704	C7orf24	NM_024051.2	215380_s_at
80	HG-U133AHF7105	CES1;LOC652708	NM_001025194.1;NM_001025195.1;NM_001266.4;XM_942326.2	209616_s_at
81	HG-U133AHF17848	LOC651278;SERHL;SERHL2;dJ222E13.2	NM_014509.3;NM_170694.1;NR_002184.1;XM_940410.2	202938_x_at	217276_x_at	217284_x_at
82	HG-U133AHF17579	SPG11	NM_025137.3	203513_at
83	HG-U133AHF6321	CLN3	NM_000086.2;NM_001042432.1	209275_s_at	210859_x_at
84	HG-U133AHF5654	TM7SF2	NM_003273.2	210130_s_at
85	HG-U133AHF5903	AMACR	NM_014324.4;NM_203382.1	209424_s_at	209426_s_at	217113_at
86	HG-U133AHF14047	ALOX15B	NM_001039130.1;NM_001039131.1;NM_001141.2	206714_at
87	HG-U133AHF14450	NR2F1	NM_005654.4	209506_s_at
88	HG-U133AHF2475	TSPAN15	NM_012339.3	218693_at
89	HG-U133AHF6705	TMEM134	NM_001078650.1;NM_001078651.1;NM_025124.2	218531_at
90	HG-U133AHF10723	AKR1A1	NM_006066.2;NM_153326.1	201900_s_at
91	HG-U133AHF14644	BLVRB	NM_000713.1	202201_at
92	HG-U133AHF2579	ACSM1	NM_052956.2	215432_at
93	HG-U133AHF4289	VPS37C	NM_017966.4	219053_s_at
94	HG-U133AHF10508	FLJ20273	NM_019027.2	218035_s_at
95	HG-U133AHF12768	FAH	NM_000137.1	202862_at
96	HG-U133AHF14020	CYB561	NM_001017916.1;NM_001017917.1;NM_001915.3	207986_x_at	209163_at	209164_s_at	210816_s_at	217200_x_at
97	HG-U133AHF3838	GHR	NM_000163.2	205498_at
98	HG-U133AHF16033	CYP2J2	NM_000775.2	205073_at
99	HG-U133AHF13614	GALNT6	NM_007210.3	219956_at
100	HG-U133AHF2125	ABCA12	NM_015657.3;NM_173076.2	215465_at

## Sheet: Doane et al. Top 100
Rank from SAM	AffyProbeMiner Probeset ID	HUGO Gene ID	RefSeq ID	Affymetrix Probeset ID
1	HG-U133AHF1244	FOXA1	NM_004496.2	204667_at
2	HG-U133AHF15513	TFAP2B	NM_003221.3	214451_at	215686_x_at
3	HG-U133AHF10977	MLPH	NM_001042467.1;NM_024101.5	218211_s_at
4	HG-U133AHF3842	SPDEF	NM_012391.1	213441_x_at	213442_x_at	214403_x_at	214404_x_at	220192_x_at
5	HG-U133AHF15938	SERHL;SERHL2;dJ222E13.2	NM_014509.3;NM_170694.1;NR_002184.1	202938_x_at	214243_s_at	214828_s_at
6	HG-U133AHF6895	PIP	NM_002652.2	206509_at
7	HG-U133AHF5764	RND1	NM_014470.2	210056_at
8	HG-U133AHF5731	AGR2	NM_006408.2	209173_at
9	HG-U133AHF5579	SERHL2	NM_014509.3	202938_x_at	217276_x_at	217284_x_at
10	HG-U133AHF8758	HMGCS2	NM_005518.2	204607_at
11	HG-U133AHF6303	AR	NM_000044.2;NM_001011645.1	211110_s_at	211621_at
12	HG-U133AHF8086	TFF3	NM_003226.2	204623_at
13	HG-U133AHF16500	SIDT1	NM_017699.2	219734_at
14	HG-U133AHF2281	XBP1	NM_001079539.1;NM_005080.2	200670_at
15	HG-U133AHF14833	ALDH3B2	NM_000695.3;NM_001031615.1	204941_s_at	204942_s_at
16	HG-U133AHF18034	ZDHHC7	NM_017740.1	218606_at
17	HG-U133AHF8779	DHRS2	NM_005794.2;NM_182908.3	206463_s_at	214079_at
18	HG-U133AHF14803	APOD	NM_001647.2	201525_at
19	HG-U133AHF15752	AZGP1;LOC646282	NM_001185.2;XR_017216.1	209309_at	217014_s_at
20	HG-U133AHF7383	HGD	NM_000187.2	205221_at	214308_s_at
21	HG-U133AHF1157	FAM5C	NM_199051.1	217562_at
22	HG-U133AHF10749	LASS4	NM_024552.1	218922_s_at
23	HG-U133AHF12097	LOC400451	NM_207446.1	221880_s_at	222085_at	51158_at
24	HG-U133AHF10356	REEP5	NM_005669.4	208872_s_at	208873_s_at
25	HG-U133AHF13446	GALNT7	NM_017423.1	218313_s_at
26	HG-U133AHF16340	CYB5A	NM_001914.2;NM_148923.2	207843_x_at	209366_x_at	215726_s_at
27	HG-U133AHF12162	HRASLS2	NM_017878.1	221122_at
28	HG-U133AHF18239	FASN	NM_004104.4	212218_s_at	217006_x_at
29	HG-U133AHF9497	KIAA0644	NM_014817.3	205150_s_at	205151_s_at
30	HG-U133AHF12899	AZGP1	NM_001185.2	209309_at
31	HG-U133AHF4153	ALCAM	NM_001627.2	201951_at	201952_at
32	HG-U133AHF2844	DCXR	NM_016286.2	217973_at
33	HG-U133AHF11443	CLCA2	NM_006536.4	206164_at	206165_s_at	206166_s_at	217528_at
34	HG-U133AHF8784	KIAA1467	NM_020853.1	213232_at	213234_at
35	HG-U133AHF7840	GPD1L	NM_015141.2	212510_at
36	HG-U133AHF4536	KMO	NM_003679.2	205306_x_at	205307_s_at	211138_s_at
37	HG-U133AHF8208	CRAT	NM_000755.2;NM_004003.2	205843_x_at	209522_s_at
38	HG-U133AHF646	MAGED2	NM_014599.4;NM_177433.1;NM_201222.1	208682_s_at	213627_at
39	HG-U133AHF10029	UCP2	NM_003355.2	208997_s_at	208998_at
40	HG-U133AHF3173	FGFR4	NM_002011.3;NM_022963.2;NM_213647.1	204579_at	211237_s_at
41	HG-U133AHF18124	KCNMA1	NM_002247.2	221584_s_at
42	HG-U133AHF18092	SPRED2	NM_181784.1	212458_at	212466_at	214026_s_at
43	HG-U133AHF13614	GALNT6	NM_007210.3	219956_at
44	HG-U133AHF1782	LOC257407	XM_001129456.1+XM_001132119.1	213143_at	213148_at
45	HG-U133AHF8744	CRISP3	NM_006061.1	207802_at
46	HG-U133AHF6392	CROT	NM_021151.2	204573_at
47	HG-U133AHF11858	FMO5	NM_001461.1	205776_at	215300_s_at
48	HG-U133AHF768	MSX2	NM_002449.4	205555_s_at	210319_x_at
49	HG-U133AHF8590	MPHOSPH6	NM_005792.2	203740_at
50	HG-U133AHF8732	C1orf115	NM_024709.4	218546_at
51	HG-U133AHF13616	CIRBP	NM_001280.1	200810_s_at	200811_at
52	HG-U133AHF12541	ZNF552	NM_024762.3	219741_x_at	221963_x_at
53	HG-U133AHF4399	GJB1	NM_000166.3	204973_at
54	HG-U133AHF3181	TRIM36	NM_018700.3	219736_at
55	HG-U133AHF15800	SERHL;SERHL2	NM_014509.3;NM_170694.1	202938_x_at	217276_x_at	217284_x_at
56	HG-U133AHF15971	CLDN8	NM_199328.1	214598_at
57	HG-U133AHF2475	TSPAN15	NM_012339.3	218693_at
58	HG-U133AHF9971	C2orf54	NM_001085437.1;NM_024861.2	220149_at
59	HG-U133AHF2898	DHCR24	NM_014762.3	200862_at
60	HG-U133AHF14613	CKMT1A;CKMT1B;LOC649970+731391:LOC731391	NM_001015001.1;NM_020990.3;XM_001129454.1+XM_939056.2	202712_s_at
61	HG-U133AHF8901	SCUBE2	NM_020974.1	219197_s_at
62	HG-U133AHF17967	SLC22A5	NM_003060.2	205074_at
63	HG-U133AHF2103	LARGE	NM_004737.3;NM_133642.2	215538_at	215543_s_at
64	HG-U133AHF5968	G6PD	NM_000402.3;NM_001042351.1	202275_at
65	HG-U133AHF16984	ECHDC2	NM_018281.1	218552_at
66	HG-U133AHF3838	GHR	NM_000163.2	205498_at
67	HG-U133AHF11913	SEPHS2	NM_012248.2	200961_at
68	HG-U133AHF5704	C7orf24	NM_024051.2	215380_s_at
69	HG-U133AHF17237	SEPP1	NM_005410.2	201427_s_at
70	HG-U133AHF5542	ARFIP2	NM_012402.2	202109_at
71	HG-U133AHF4385	SLC9A3R1	NM_004252.2	201349_at
72	HG-U133AHF17391	TBC1D9	NM_015130.2	212956_at	212960_at
73	HG-U133AHF12768	FAH	NM_000137.1	202862_at
74	HG-U133AHF14537	SCNN1A	NM_001038.4	203453_at	215026_x_at
75	HG-U133AHF3969	RETSAT	NM_017750.2	218124_at
76	HG-U133AHF14673	QPRT	NM_014298.3	204044_at
77	HG-U133AHF3746	TSC22D3	NM_001015881.1;NM_004089.3;NM_198057.2	207001_x_at	208763_s_at
78	HG-U133AHF14922	MAOA	NM_000240.2	204388_s_at	204389_at	212741_at
79	HG-U133AHF6455	YIPF1	NM_018982.3	214733_s_at
80	HG-U133AHF16639	SLC2A10	NM_030777.3	221024_s_at
81	HG-U133AHF17579	SPG11	NM_025137.3	203513_at
82	HG-U133AHF8168	ZNF652	NM_014897.1	205594_at
83	HG-U133AHF10739	IQGAP2	NM_006633.2	203474_at
84	HG-U133AHF7398	KIAA0310	NM_014866.1	215696_s_at
85	HG-U133AHF4929	FYCO1	NM_024513.1	218204_s_at
86	HG-U133AHF14244	CORO1B	NM_001018070.1;NM_020441.2	221754_s_at	64486_at
87	HG-U133AHF17840	PMAIP1	NM_021127.1	204285_s_at	204286_s_at
88	HG-U133AHF18152	ANP32E	NM_030920.2	208103_s_at	221505_at
89	HG-U133AHF15203	KRT16	NM_005557.2	209800_at
90	HG-U133AHF9949	SLC16A1	NM_003051.3	202234_s_at	202235_at	202236_s_at	209900_s_at
91	HG-U133AHF159	SERPINB5	NM_002639.3	204855_at
92	HG-U133AHF17543	FOXC1	NM_001453.2	213260_at
93	HG-U133AHF1171	FBXO17	NM_024907.5;NM_148169.1	220233_at
94	HG-U133AHF12440	NRTN	NM_004558.2	210683_at
95	HG-U133AHF6636	SPP1	NM_000582.2;NM_001040058.1;NM_001040060.1	209875_s_at
96	HG-U133AHF7242	CTSL2	NM_001333.2	210074_at
97	HG-U133AHF10314	NCAPH	NM_015341.3	212949_at
98	HG-U133AHF8103	LDHB	NM_002300.4	201030_x_at	213564_x_at
99	HG-U133AHF2837	TUBB2B	NM_178012.3	214023_x_at
100	HG-U133AHF193	LRFN4	NM_024036.3	219491_at
