# Supplementary material for: Gene expression meta-analysis supports existence of molecular apocrine breast cancer with a role for androgen receptor and implies interactions with ErbB family
Source: BMC Med Genomics. 2009 Sep 11;2:59. doi: 10.1186/1755-8794-2-59 (PMC2753593; doi:10.1186/1755-8794-2-59)
Supplement: Additional File 4 — 200 Gene Clusters Identified by Unsupervised Gene Shaving. A list of the genes in each of the top 200 gene clusters identified by unsupervised Gene Shaving. Analysis was performed on all samples (Farmer et al., Doane et al., Ivshina et al., Rouzier et al., and Sotiriou et al.) following normalization using log transformation, quantile normalization, XPN processing and updated probeset definitions. [file 1755-8794-2-59-S4.xls]

## Sheet: SuppFile2
Cluster1		ARHGAP15	CD2	CD3D	CD48	CD52	CD8A	CORO1A	DOCK2	EVI2A	GIMAP4	GIMAP6	GMFG	GZMA	GZMK	HCLS1	IL10RA	IL2RB	IRF8	LCK	LCP2	NKG7	PSCDBP	PTPRC	SLA
Cluster2		CDH11	COL1A1	COL1A2	COL3A1	COL5A1	COL5A2	COL6A3	FAP	FBN1	HTRA1	LRRC15	LUM	MMP2	PDGFRB	POSTN	THY1
Cluster3		DDX58	IFI44	IFI44L	IFIH1	IFIT1	IFIT3	ISG15	MX1	OAS1	OAS2	RSAD2
Cluster4		APOL3	BTN3A1	BTN3A2	BTN3A2	BTN3A3	BTN3A3	GBP1	HCP5	HLA-B	HLA-C	LOC730410	LOC732037	HLA-B	LOC730410	IRF1	PSMB8	PSMB9	STAT1	TAP1	TRIM22	UBE2L6
Cluster5		ASPM	AURKB	BUB1B	CCNA2	CCNB2	CDC20	CDCA3	CENPA	CENPF	CEP55	CKS2	DLG7	FAM64A	FOXM1	KIF14	KIF20A	KIF4A	LCORL	NCAPG	MELK	NDC80	NUSAP1	PBK	PTTG3	RACGAP1	RAD51AP1	TOP2A	TPX2
Cluster6		AIF1	C1QB	C3AR1	CD53	CTSS	CYBB	EVI2B	FCER1G	FGL2	HCK	HLA-DRA	LAIR1	LAPTM5	LST1	MNDA	NCKAP1L	PLEK	SAMSN1	SLC7A7	SRGN	TYROBP
Cluster7		AGR2	AR	CADPS2	FOXA1	GALNT6	GALNT7	GPD1L	LOC400451	MLPH	REEP5	SERHL	SERHL2	dJ222E13.2	SIDT1	SPDEF	TFAP2B	TFF3	XBP1
Cluster8		ACF	ACRV1	ATP10A	CNR2	DPF3	E2F4	FANCC	FKSG44	FOXN3	GDF9	HFE	IGHMBP2	KIAA0195	LOC729580	LOC730672	MCC	MDFI	MYL4	NFATC1	NR4A1	PROP1	PSG9	RNASEL	SDAD1	SHQ1	SMOX	TFAP4	VAMP2	WDR78	XDH	ZNF200	ZNF500	ZNF669	ZRSR2
Cluster9		CD74	HLA-DMA	HLA-DMB	HLA-DPA1	HLA-DQA1	HLA-DQA2	LOC731682	HLA-DQB1
Cluster10		BIRC5	BIRC5	EPR1	CDC2	CDC45L	CDCA8	CHEK1	CTPS	EZH2	FBXO5	FEN1	FEN1	LOC645931	GINS1	GPSM2	KIF2C	LOC731049	UBE2S	MCM10	MCM2	MCM3	MCM6	MKI67	MSH6	NCAPD2	PRC1	PTTG1	RFC4	SMC4	TTK	TYMS
Cluster11		ARHGAP25	CCL5	CCR2	LOC729230	CCR7	CD37	CXorf9	INPP5D	ITK	KLRK1	LTB	PTPRCAP	PVRIG	RAC2	TNFRSF1B
Cluster12		APOBEC3G	CXCL10	CXCL11	GBP1	LOC400759	LOC647794	LOC729936	GZMB	INDO	STAT1	UBD	WARS
Cluster13		AEBP1	CRISPLD2	CTSK	DCN	ECM2	EFEMP2	MXRA5	NDN	PCOLCE	SERPINF1	SPARC	VCAN
Cluster14		C1orf38	CCR1	CD14	CD163	CSF1R	FCGR1A	FCGR2A	FCGR2A	FCGR2B	FCGR2C	FCGR2B	FCGR3A	FCGR3B	ITGAM	LY96	MS4A4A	NCF2	SLCO2B1	TLR1
Cluster15		CARTPT	CDV3	CLEC4M	COL11A2	COX10	CPA2	HOXC11	ITGB3	NEK11	OR1E1	OR1E2	PAPPA2	PEX12	PGLYRP4	PIWIL2	RNASEH2B	RP11-145E5.4	SIGLEC6	SLC2A11	SLCO3A1	ST7	TAF4B	VCY	VCY1B	ZKSCAN3
Cluster16		BLVRA	C10orf38	ELF5	FOXC1	GABRP	MIA	PAPSS1	PLEKHB1	ROPN1	ROPN1B	SERPINB5	SOX10	TCF7L1	TSC22D3
Cluster17		A4GNT	C14orf173	CAPN5	CLPS	DLX4	DYSF	FAM13A1	FAM13A1OS	FARP2	FLJ20309	GPRC5D	KRT85	MUC3B	MYST1	NPAL2	PADI1	PLEKHG6	PRB1	PRB2	PRB4	PRX	RAD17	RHOD	SERPINB3	SERPINB4	SLC7A9	SPRR1A	THAP7	TYRO3
Cluster18		HLA-A	HLA-C	LOC732037	HLA-E	HLA-F	HLA-G	LOC730399	LOC731974
Cluster19		AKAP12	C16orf30	COX7A1	CXCL12	FBLN1	GNG11	IGFBP4	JAM3	LHFP	SPARCL1	TCF4	TGFB1I1
Cluster20		BOP1	LOC727967	GGH	LOC731751	PRKDC	MRPL15	MTERFD1	PRKDC	PTDSS1	RAD54B	RRS1	TAF2	TCEB1
Cluster21		C1orf107	DBF4	DKC1	GTPBP4	HNRPA3	HNRPA3P1	LOC728522	LOC730893	MAGOH	MSH2	NUP205	PAPD1	PUS7	RIF1	SEH1L	SKP2	SNRPD1	SRPK1	SRR	TSR1	WDR3
Cluster22		DAPP1	GABPAP	KIAA1009	MAP3K5	MFSD11	POLR1B	SH2B2	TSR1
Cluster23		CRY2	FBXL7	ITCH	ITGA5	ITSN1	LOC727882	MXRA8	LOH3CR2A	OLFML1	RAMP3	TENC1
Cluster24		ALCAM	ALDH3B2	ANP32E	CA12	CLCA2	CYB5A	DEK	DUSP4	FLJ20273	FYCO1	FZD4	IQGAP2	KCNMA1	KIAA0310	LDHB	LIMA1	MSX2	MYC	RHOB	SLC2A10	SPG11	TBC1D9	TEGT	TSPAN13	TSPAN15	USP1
Cluster25		CDC73	CNIH4	FBXO28	INTS7	KIAA0133	RBM34	RRP15	SNRPE	SNRPEL1	TIMM17A	UCHL5
Cluster26		ANGEL1	BCAN	BTRC	C10orf119	C9orf97	TMOD1	CLCA1	DRD5	GCAT	GLYAT	GP1BA	GPLD1	GSK3A	HOM-TES-103	IFNA10	IFNA14	IFNA16	IFNA17	IFNA4	IFNA6	IFNA8	IL1B	KCNIP1	KCTD20	LOC729264	LOC729355	TP53TG3	PIK3R5	POLE	PPP2R3A	SLC17A7	SLC25A40	SLC35E1	TADA2L	TAGLN3	TBX6	TNFRSF25	TNN	ZBTB38	ZFYVE9	ZNF480
Cluster27		C16orf28	C6orf105	C9orf9	ECHDC3	KIAA0367	KLK6	OR1D2	PDSS1	PIK3C2G	PRKAG2	PRRG2	SLN	SNUPN
Cluster28		CECR1	EMP3	GIMAP5	GPSM3	HLA-DQB1	LOC650557	HMHA1	IL16	LAT2	LOC650557	LPXN	LY86	MYO1F	PSCD4	SELL	WAS
Cluster29		ARFIP2	BIK	C1orf115	DGKD	DHCR24	MAGED2	NPDC1	PPP2R4	RAB17	RABEP2	SCNN1A	SH3BP4	SLC9A3R1	TOX3	TRPM4	UQCRQ	VPS37C	ZMYND8
Cluster30		ADAMDEC1	C1QA	C2	CCR5	LOC727797	IFI30	IGSF6	NPL	SLAMF8	TFEC
Cluster31		CCT3	MRPL9	PFDN2	PRCC	PSMB4	SMG5	VPS72
Cluster32		ABI2	CALCOCO1	CYP2D6	CYP2D7P1	DHRS12	FLJ30092	GBL	GCC1	GLUD2	MCM3AP	MCM3APAS	PBX1	RAD9A	RPH3AL	ZNF434
Cluster33		ADH1B	AOC3	CCL14	CCL15+6358:CCL14	CFD	DARC	FABP4	FHL1	IGF1	PPAP2A	TGFBR2	VWF
Cluster34		BIRC3	IL15RA	IL32	PIK3CD	PLAC8	SEMA4D	SERPINB9	SPOCK2	TNFAIP3	TNFAIP8
Cluster35		BGN	CLEC11A	COPZ2	FSTL1	HSPG2	LDLRAD2	IGFBP7	LAMA4	LAMB1	LOC652445	LOC729960	NOX4	NUAK1	PTRF	SPOCK1	TIMP3
Cluster36		ARHGDIB	C14orf139	EDG1	ISCU	ITM2A	ITM2B	LSP1	P2RY5	SNRK	SYNE1
Cluster37		ACVR2A	ADAM11	ALPP	ALPPL2	C12orf49	C1orf61	CCDC9	CD3EAP	CDK5RAP2	CHST4	CYP4F12	FLJ14803	FOXF2	GALR3	GOSR2	KIAA0562	KLHL18	LOC222967	LOC285927	LOC730303+728194:LOC728194	LZTR1	OR2C1	PPIL2	PPM1F	TBC1D10B	WDR71	ZNF8
Cluster38		AAK1	ACP1	C1QBP	C2orf47	CPSF6	DHX9	FLJ10292	LTBP2	MTMR9	MYO15B	MYO1C	NCBP1	NISCH	NUP155	P15RS	PLXDC1	PRMT3	RPE	SUMO1	SUMO1	SUMO1P3	TTF2	VRK1
Cluster39		APOL1	APOL2	IFI35	IFITM1	ISGF3G	LGALS9	PSMB10	PSME1	PSME2	SP100	SP110	UBE1L
Cluster40		BEX1	GABRR2	GYPB	GYPE	HAND1	KCNH2	PRSS7	SEMA4F	ZNF136
Cluster41		LOC389842	LOC727803	LOC731856	RANBP1	LOC389842	RANBP1	RANBP1
Cluster42		ACTL6A	AURKA	CCNB1	CKAP2	CSE1L	DTL	GMNN	KIF11	LMNB2	MAD2L1	NCAPG	PCNA	PSRC1	RFC3	RNASEH2A	SMC2	STIL	TRIP13
Cluster43		CYP4A11	CYP4A22	FLJ20184	HYAL2	KLRG1	MMP25	MYO15A	P2RX1	PIK3R2	PPP1R14D	SAA4	SH3BP2	SLC43A1	TNFRSF6B
Cluster44		ANGPTL2	BACE1	COL16A1	COL6A2	DPYSL3	EDNRA	GLT8D2	LOXL2	MFAP5	NID1	OLFML2B	PDGFRL	PDLIM2	PRRX1	PRSS23	SNAI2
Cluster45		ACADVL	ARFGAP1	C11orf73	C1D	C6orf62	CAND1	CREB1	DPM1	HAT1	JMJD3	METAP2	MIER2	MOBK1B	RAB1A	SLC33A1	TBL1XR1
Cluster46		AFF1	BCL11A	DSC2	EN1	FSCN1	GALNT10	HOXB2	KIF13B	KRT16	MICALL1	MKNK2	MYBL1	NUDT4	PCTK2	PECI	PIP	POLR2F	PRKX	PRKY	SCUBE2	SFT2D2	SLC7A8	TFCP2L1	TGFB3	TM4SF1	UGDH
Cluster47		C8orf33	EXOSC4	RECQL4	SCRIB	SIAHBP1
Cluster48		CRYAB	DMN	ID4	MFGE8	NDRG2	NFIB	S100A1	SFRP1	TRIM2
Cluster49		ANKRA2	ASAH1	BYSL	CCPG1	CCPG1	PIGB	CTSO	DAZAP2	FBXL5	KIFC1	PLK1	RCC1	SNHG3-RCC1	SH3BGRL	SNAP23	SSRP1	TMBIM4	TMEM66	YPEL5
Cluster50		ACTR10	C14orf108	EAPP	KLHDC2	RPL36AL	SEL1L	TCEAL1	TM9SF1
Cluster51		C15orf24	C5orf14	CCNH	DMXL1	ERBB2IP	MOCS2	PFDN1	PPP2CA	SAR1B	SEC24A	TMED7	TTC1	ZCCHC10
Cluster52		AHNAK	C9orf7	CEBPG	CTDSP1	FANCL	VRK2	HPRT1	LOC645503	LOC651924	SAE2	ME2	NRAS	NUP88	PDCD5	RNF138	SERBP1	SLC9A1	SMCHD1	SNAPC3	SSBP1	WFS1
Cluster53		ATP5C1	ATP5C1	LOC645560	LOC647340	CDC123	GDI2	HSPA14	KIN	PRPF18	SEPHS1	YME1L1
Cluster54		B2M	CCL2	CCL4	CCL8	CLEC7A	COTL1	CTSC	ICAM1	IFI16	LYN	OPTN	TLR2
Cluster55		ARD1B	BRF2	ELL2	LOC646270	IFT88	KCTD13	LAIR2	LMBR1L	LOC649851	MYL5	NTRK3	PCNXL2	PPME1	WNK1	ZC3H14
Cluster56		ATOX1	CHST3	CYB561D2	DUSP10	EPHB3	KMO	LGALS8	PTX3	SCARB1	SCRG1	SPTLC2	SQRDL	UCP2
Cluster57		ATP10B	C20orf67	CEACAM4	EFCBP2	ESPL1	FCAR	GNAO1	GNRH2	KIAA0738	LOC653199	NRIP3	PAQR4	PKMYT1	ROR1	SLC22A18AS
Cluster58		AGTRL1	CD93	GPR116	PLVAP
Cluster59		CDKN3	CENPM	ECT2	GINS2	HMMR	KIAA0101	LMNB1	POLE2	RMI1	RRM1	TIPIN	ZWINT
Cluster60		ACTR3B	C10orf116	C10orf18	CD63	CKS1B	CPE	DUSP6	HDGF	ILF2	KIAA0020	KIAA0232	LOC646531	YBX1	LRP10	MAN2B2	OS9	TFDP1	TSPAN31	YBX1
Cluster61		ALOX5AP	CASP1	FCGR2B	FCGR2C	MPP1	PTAFR	TMEM176B	VSIG4
Cluster62		ERBB3	MSN	PLS3	PRNP	SCHIP1	SLC39A14	TUBB6
Cluster63		ADAM12	ASPN	COL6A2	COMP	DKK3	LOXL1	NBL1	NID2	NNMT	RAB31	RARRES2	THBS2
Cluster64		ABT1	C13orf34	DIS3	C7orf49	CPN1	DRG2	F2RL1	GPR27	HFE	LCT	LHX3	MBOAT2	OR2S2	PCDH12	PIGB	PLAGL2	PLEKHJ1	PPP1R9A	RAP1GAP	SIRT6	TGM2
Cluster65		ABCD1	C6orf134	CCRN4L	EPPB9	ITGA10	LSM12	OLFML2A	PAFAH1B2	PRDM14	SYN2
Cluster66		CD247	FAIM3	IL7R	LAT	PTPN6
Cluster67		CAPRIN1	GART	HNRPU	KPNA4	MRPL3	MRPL42	NOLC1	PDIA6	RAN	RUVBL1	SFRS10	UMPS
Cluster68		AMPD3	CD4	CD97	FCGR3B	LILRB4	LYZ	PLEKHQ1	SLC15A3	TMEM176A
Cluster69		CPVL	DPYD	MAT2B	NR3C1	PTGER4	QKI	RAP1B	SNX2
Cluster70		CD19	DENND1C	IL2RG	MFNG	PRF1	STAT4
Cluster71		AP1G2	ARHGAP8	LOC553158	ATAD4	EPS8L1	ERBB2	GPX7	KIAA1598	MPHOSPH6	PERLD1	RGL2	ROGDI	SGCB	SSH3	TP53I11
Cluster72		2009-09-06	C3	LOC653879	CLEC2B	CUGBP2	ENPP2	FYN	KCTD12	LBA1	PTGDS	RCBTB2	RFTN1	SERPING1	SH2B3
Cluster73		ALDH1A1	CASP4	CREBL2	FUCA1	HSD17B11	LIPA	NR3C1	PCAF	PRKACB	SKAP2	TPP1
Cluster74		ACTA2	MYL9	MYLK	TAGLN
Cluster75		ATF1	C1orf25	CDKN2AIP	CIR	DLGAP4	HNRPC	LOC648258+646956:LOC646956	hCG	IPO13	KIAA1539	LARP7	MGAT4B	PML	PSKH1	RAB28	RIN1	RNF6	SMNDC1	TMEM34	TSNAX	ZNF143
Cluster76		BLVRB	C12orf24	CPD	ETFA	FAH	HMGN4	IL13RA1	LRRC8D	METRN	MGST2	PSIP1	QKI	RETSAT	SIL1
Cluster77		CASP1	HERC5	LAMP3	LAP3	NMI	PLSCR1	RTP4
Cluster78		CNIH	GMPR2	PSMC6	SCFD1	SRP54	TINF2
Cluster79		C20orf59	CYP2C19	CYP2C9	GSTM5	HS3ST2	HSPB6	IQSEC1	LRRC32	MSX1	PFKFB1	PTGER3	STAB1	ZFHX4
Cluster80		ACVR1B	AMD1	LOC728931	LOC730846	C4A	C4B	CALU	CAMK2N1	CIRBP	DNAJC12	DUSP5	ELOVL5	FBP1	GATA3	IGBP1	INPP4B	KCNK5	LASP1	LRIG1	LRRFIP1	MEGF9	NAT1	PDLIM1	PFN2	PRKX	PRR13	RAB5B	SLC22A5	TP53BP2	YEATS2	ZNF552
Cluster81		CKLF	DMPK	DMWD	MGAT2	OTUB1	PAK4	PLA2G4B	PLA2G6	PPP2R3C	RASSF7	RICS	ZNF267
Cluster82		BLM	CCNE1	CHAF1A	E2F3	FANCI	MCM5	POLR1C	SNRPA
Cluster83		AGPAT1	BCORL1	CLCF1	FGFR1	HD	KIAA1012	NOX1	PHKA1	POU2F1	PRRG1	SYNGR1	TBX19	TMEM28	USF2
Cluster84		C5orf5	CST3	CTDSP2	CXCL14	FOXO1	JAK1	KLF2	MAF	PTPRE	RBM5	TBC1D2B	VPS13C
Cluster85		ADRA2A	ANKRD25	CD248	CILP	FMOD	GAS7	IGF2	INS-IGF2	LRP1	OLFML3	PDGFRA	SEMA5A	SFRP4
Cluster86		GNA11	GNA11	LOC346329	NFIC	SCAMP4
Cluster87		C1orf135	CIT	DDX11	DDX11	DDX12	LOC642846	LOC728704	LOC728719	GALC	POLD1	RALB	TCF20	TROAP
Cluster88		ABHD11	AKT1	CLDND1	CYB561	ECHDC1	ENTPD5	FASN	GSS	MB	MTA1	NEIL1	PRKD3	RKHD2	SERHL	SERHL2	SMAD4	SPRY4	VIPR1
Cluster89		ENY2	LAPTM4B	MRPL13	RBM35A
Cluster90		BNC2	COL18A1	COL5A3	LAMB2	MRC2	PHLDB1	TSPAN4
Cluster91		ABHD2	ADAM23	ATF2	BHMT2	CABC1	CAMKV	COLEC11	FLJ22222	GNAZ	KIAA0409	MET	MGC2752	NES	RELN	SAMD4B	TXNL4B	YPEL1	ZNF253	ZNF747
Cluster92		APBA2BP	C1orf34	C3orf14	C7orf24	CLN3	DALRD3	DCXR	DOK5	G6PD	GALE	ICA1	KIAA1467	NME3	PHF20	RNF103	SEPHS2
Cluster93		ASF1A	CASP8AP2	HDAC2	KATNA1	ORC3L	TRMT11
Cluster94		ABHD4	KLK8	MYOM1	NFATC4	REXO4	SLC29A3	SNED1
Cluster95		C12orf11	CKAP5	FAM60A	LOC650369	FLJ14668	NOL1	R3HDM1	RP6-213H19.1	RPIA	XPO1	ZNF232
Cluster96		GALNAC4S-6ST	GEMIN4	NPM3	PEO1	POLR1E	RRP1	SENP3	TEX10	TGIF2
Cluster97		ATAD2	C10orf56	MCM7	STMN1
Cluster98		CAV1	CNN1	DAB2	DLC1	F13A1	IGFBP6	KIF22	LOC728037	SRPX
Cluster99		ADD1	CACYBP	LOC644877	GMPS	LOC728564	HN1	HSPC111	IMPA2	LAGE3	LRRC42	LSM4	MRPL12	MTCH2	PFDN5	PURA	RPL39L	SIDT2	SNRPG
Cluster100		C14orf104	CHKB	CHKB+1375:CPT1B	CRSP6	DLAT	FAM65A	FLJ21908	GNRHR2	RBM8A	HBS1L	ISCA1	LOC389293	LOC642170	MRE11A	MRPL19	MRS2L	ORC4L	RFC2	RGS3	RUTBC1	SLMO2
Cluster101		ADRBK2	ASAHL	BTAF1	CCDC51	CHD1	FAM53B	HIP1	IKZF5	LOC55565	LRRC14	RTEL1	SEMA4A
Cluster102		C20orf30	LOC642975	LOC647900	CNOT8	HNRPF	HSPA8	LOC653252	TIMM23	LOC653566	SPCS2	RARS	SDHB	WDR1	YIPF5
Cluster103		CD58	COMMD8	DR1	MZF1	NFE2L2	PRR14	RPS6KA3	SFRS8	SIN3B	SOAT1	SOD2
Cluster104		AAAS	C1orf160	FAM130A1	FST	G6PC2	IKBKG	MLH3	TSFM
Cluster105		ITGB2	NCF1	NCF1B	NCF1C	NCF4	RNASE6
Cluster106		BTBD3	CDK2AP1	FZD7	GPR125	MMP7	PELI1	RALBP1
Cluster107		FLAD1	PRUNE	PSMD4	PSMD4	PSMD4P2	SF3B4	UBAP2L
Cluster108		C13orf27	C18orf10	C6orf66	CEACAM6	CIB1	CREB3L1	CRIP2	CYB5R1	DDX18	ELAVL1	GART	HNRPR	MGLL	MICALL2	NUP153	ODC1	RANBP5	SERF2	TMEM142C	USP13
Cluster109		ANXA8	ANXA8L1	LOC728113	KRT14	KRT17	KRT5	KRT6B	TRIM29
Cluster110		ADCY7	FCHSD2	ICAM2	NECAP2	RASSF2	RUNX3	SYK	VCAM1
Cluster111		CMAS	DNM1L	SURB7	WBP11
Cluster112		LOC647000	LOC652025	TUBB	LSM2	TUBB
Cluster113		GNL2	HMGA1	MRTO4	NOLA1	PAK1IP1	PES1	PPAT	PUS1	RRP1B
Cluster114		C4BPA	C9orf156	DEFA1	DEFA3	LOC653600	LOC728358	FLJ21986	NOTCH4
Cluster115		AK2	LOC651697	DLEU1	DPH2	FGD1	GABPB2	KLHDC3	KLHL2	POLR1C	STOML2	SUPV3L1	UCK2	ZBTB5	ZFYVE16
Cluster116		BAG2	BCAM	BTG3	CDK10	CHMP2A	CRIP1	EDF1	EEF1A2	FLJ20920	GOLGA1	ITPK1	LASS6	NAPA	NDUFA2	NFE2L3	PMAIP1	REEP1	SLC16A1	SULT1A1	SUOX	SURF1
Cluster117		CHERP	DNMT1	FARSA	GATAD2A	ILF3	PPAN	SMARCA4	TNPO2
Cluster118		BSCL2	C14orf147	C16orf24	EMP2	GMPPA	IDH2	KRT7	NQO1	QPRT	RBM35B	SC4MOL	SLC19A2	SPG20	TRIB3
Cluster119		CAPRIN1	CCT4	LOC644035	LOC731725	NONO	MRPL11	NUP37	ROD1	TMPO	TOMM22	TXNL2	VBP1
Cluster120		DGCR8	GABBR1	LOC23117	LOC440345	LOC440353	LOC613037	LOC728888	NUDT21	PBX2	PNPLA6	SEC22B	SNRP70	SRRM2	SULT1A3	SULT1A4	TNK2
Cluster121		ATP6V1C2	PDIA6	BBS1	BLCAP	CBR4	CSAD	CTSL2	GAK	JMJD2B	JOSD1	KIAA0913	MYST4	NIP7	NUMA1	PNO1	PRDX4	RBCK1	SFRS12	THRAP5	TNKS2
Cluster122		GTF3C1	PHKG2	RNF40	ZNF768
Cluster123		CLCC1	GPSM2	HMGB2	ITGB5	RAD21	SFRS3
Cluster124		BRAF	CA9	DERL2	ERN1	GTPBP3	IL12RB2	ISG20L2	MTMR12	NFRKB	NFYA	NKRF	PPP2R5D	SLC37A4	TMEM161A
Cluster125		CHKB+1375:CPT1B	CPT1B	LUC7L	MGRN1	PKD1	RHBDF1	RHOT2	SPSB3
Cluster126		CALD1	CTGF	CYR61	DPYSL2	GAS1	LAMC1	TPM2	VIM
Cluster127		C19orf29	CEACAM3	CXorf34	GDAP2	GSTM4	KIAA0922	KRT38	NRCAM	PLCD1	PTPN9	RAB6B	RPP30	USP6
Cluster128		ATP6V1C1	FAM134C	KIF2A	MADD	MED8	NUDCD3	PCGF2	PH-4	RING1	RIPK2	SDHALP1	SDHALP2	TSC1	VPS11	WDTC1	ZNF580
Cluster129		FMR1	LOC389465	LOC392635	LOC647863	SSB	MED28	TBC1D9B	TMEM62
Cluster130		ELA3A	GUCA2B	INA	PGDS	RASAL1	SLC2A9	STAT2	TREX1
Cluster131		ACVR1	EPAS1	GNG12	GPR177	IL1R1	NASP	PARP1
Cluster132		CDC7	DDX39	EXOSC9	MTHFD2	SFPQ	SFRS1
Cluster133		CX3CR1	HMGB3	NOL5A	NOL6	OIP5	PDCD11	RUVBL2	SNRPB	TOMM40	TUBG1	VARS
Cluster134		ALS2CL	APEX2	LYST	PQBP1	RCP9	RORC	SAPS1	STX17	TAF6	TSR2	ZBTB43
Cluster135		CHCHD3	LOC650991+646572:LOC646572	LOC651255	LOC729779	PSAT1	LOC728151	RHEB	RBM28	SLC7A5	TMEM48	WDR12	WDR77
Cluster136		ATP6V1B2	DSE	FAS	GLIPR1	LCP1
Cluster137		EBNA1BP2	PALM	PJA2	PRDM2	SCN1B	SELP	SLCO2A1	TFDP2	TRIM8
Cluster138		C4orf15	CCDC76	NARG2	NEK4	PCMTD2	REV3L	RWDD3	SCC-112	SENP6	UBE1C
Cluster139		AMT	ARHGEF15	C6orf60	CAPN10	CDH2	COX15	DGCR6	DGCR6L	HOXC4	LIMS2	MCAT	PLCG1	VPS52
Cluster140		COQ2	FLJ22028	LOC642732	LOC730793	GRLF1	HDAC6	HRB	MST1	PANX1	PHKA2	PRKD2	SH2B1	THAP11	ZNF291
Cluster141		AMELX	AMELY	ARL4D	BFAR	C1orf66	GBF1	LOC643854	NR1H2	PROL1	SIRT2	TLN2
Cluster142		ANKMY2	ATP6V0E1	C6orf108	COQ10B	CTBS	DOM3Z	FANCG	GCC2	GPR137B	MDC1	NRIP1	PRKCH	RASA1	SEPP1	SGMS1	SLC1A1	SMPDL3A	TMEM131	TRIM34	TRIM6-TRIM34
Cluster143		MUC1
Cluster144		ELOVL6	FMO4	FRMPD1	HAAO	KIAA0652	LPO	SPR
Cluster145		BXDC2	MRPS30	RAD1
Cluster146		CFH	CFHR1	DPT	HEG1	PECAM1	SLC46A3	TACC1
Cluster147		AIM2	CD1C	CD86	DGKA	FGR	LILRB3	PPP3CB	SYT11	TRIM21	WNT2
Cluster148		BHLHB2	C14orf45	ETFB	FSTL3	GHR	ITGB5	LBR	MOSC2	PANK3	PRPSAP2	RBM38	RHOC	TTLL4
Cluster149		CORO1B	FHOD1	KIAA0644	YIPF1
Cluster150		ATP7B	C10orf61	C14orf169	PHF20L1	TESK2	TMEM22	TTC13
Cluster151		ARG2	VTI1B	ATP6V1D	FLJ20489	GCHFR	LMO4	PROM1	RNASE4	TM9SF1	ZDHHC3	ZNF410
Cluster152		AZGP1	AZGP1	LOC646282
Cluster153		AGTR1	ATP6V0A1	LOC642559	LOC645682	POU5F1	LRRC17	MITF	RNF39
Cluster154		ARMC1	COPS5	TGS1	UBE2V2
Cluster155		LOC653562	SLC6A10P	SLC6A8
Cluster156		PPP1R2	PPP1R2	PPP1R2P3
Cluster157		ACP1	C2orf3	DNAJC10	DUSP11	E2F6	FASTKD2	GTF3C3	LOC646214	PAK2	LSM8	MFN1	PEX13	PRKRA	PRKRAP1	PSMD10	RTCD1
Cluster158		AGGF1	ATG12	COMMD10	DHX29	RIOK2	SLC25A46	SLC30A5	SRP19
Cluster159		ART3	FEM1C	KRT23	PKP1	SESN1	SLC43A3	STK38	TMEM158	VGLL1
Cluster160		EBI2	FOLR2	FPR1	MRC1	MRC1L1	RHOG
Cluster161		ALDH4A1	AP1M2	ATP2C2	DLG3	HN1L	LRBA	QPCT	SLC2A4RG	SLC38A1	SOX13
Cluster162		ATP6V0C	BEST1	FTH1	C20orf116	CLIC4	FBL	LOC339123	STUB1	NQO1	PBLD	RAB1B	SLC22A18	TMEM134
Cluster163		BAT2	BRD2	BRD4	CABIN1	SF3A2	STRN4
Cluster164		ACOX2	ARHGEF16	CHIC2	PIK3CA	RNF123	SLC25A1	SLC25A16	SLC26A6	STX1A
Cluster165		C10orf57	CHP	MIPEP	MREG	PIK3C2B	PPCS	RNPEP	TUSC2
Cluster166		AHCTF1	C2orf4P	LOC651779+645175:LOC645175	LOC728778	LOC732129	MEMO1	EPRS	HEATR1	LRPPRC	POGK	SNRPE	TFB2M
Cluster167		ARS2	C21orf45	GAS6	H2AFX	LOC729063	LOC731314	HSPE1	INTS8	MRPS17	NCAPD3	NME1	NME1-NME2	PAICS	POP7	TMEM97	TRIM24
Cluster168		ATP5G2	COPZ1	COX7C	GPX4	PRKAG1	RSU1	SOD2
Cluster169		CD40	IFNA1	IFNA10	IFNA13	IFNA14	IFNA16	IFNA17	IFNA2	IFNA4	IFNA6	IFNA7	LIMD1	LOC644714	MAP2K5
Cluster170		GPM6B	TTYH1
Cluster171		CACYBP	LOC652595	SNRPA1	TACC3	WHSC1
Cluster172		CENPN	DPP8	FAM111A	HERC2P2	LOC440248	KIAA0247	LOC728519	NAIP	MCM4	RBM6
Cluster173		KPNA2	KPNA2	MGC40489
Cluster174		CYB5R4	HFE	KIAA0664	MORF4	MORF4L1	RHOA	UBE2D3
Cluster175		LOC645313	LOC651109	SCD	SCD
Cluster176		ALOX15B	LRFN4	MTMR2	OCEL1	PFDN4	TSPAN1	ZFR
Cluster177		ASCC3	ATG5	CDC40	MAP3K7
Cluster178		BCAS2	C2orf25	CROT	DCK	FUBP1	HECTD3	HNRPD	LYPLA2	LYPLA2P1	hCG
Cluster179		COPS4	MAP2K1IP1	ZNF330
Cluster180		MYH9	PDLIM7	TLN1	TMEM112B	ZYX
Cluster181		ANGPT1	CCDC21	IBRDC3	MYNN	RFX5	RP5-1077B9.4	STAC
Cluster182		CD36	PLIN
Cluster183		ING1	PCID2	TUBGCP3
Cluster184		CCDC99	CDC14B	FOLH1	PYGB
Cluster185		APBB3	IMPAD1	KLC1	MAN2C1	PHF1
Cluster186		ASF1B	EID1	LOC728862	LOC731149	NCAPG2	NUDT3	RBM14	SCP2	SERINC1
Cluster187		C14orf143	HIST1H2BF	LOC729659+730278:LOC730278	LOC730558	MT3	OGFOD2	RET	STARD3
Cluster188		ANKRD15	COL9A3	GM2A	KLF5	MGAT4A	PHLPP	RAP2C	SLC26A2	TNFSF12-TNFSF13	TNFSF13	VGLL4
Cluster189		FUT8	MOBKL2B	SMO	TMEM135
Cluster190		ARID4B	FBXO11	HISPPD1	LOC727726	PARG	PIP5K3	RNF111	WAPAL
Cluster191		AQP1	DCHS1	FLJ10357	PMP22	ZBTB20
Cluster192		DUSP1	EGR1	THBS4	ZFP36
Cluster193		ALDOA	KRT19	SDC1	TMED3	TSTA3
Cluster194		CD83	DHX16	MYO9B
Cluster195		CCDC86	CCDC86	GPR44
Cluster196		ADCY6	ADSL	ANAPC2	GOLGB1	GPR107	INHBB	INPP5A	RXRA	SPATA20
Cluster197		ATN1	KLHL22	MAST2	PAPOLA	SFRS16	TXNDC1
Cluster198		CAD	EHMT2	MORC2	PPRC1	TBRG4	UBAP2
Cluster199		APOC2	CYP2A6	CYP2A7	LOC731568	MLN	NTF3	PSG4	PSG7	SLC11A1	WWP2
Cluster200		C19orf2	NXT2	SMAP1	TMEM14A
